# Supplementary material for: Natural Polymorphism in BUL2 Links Cellular Amino Acid Availability with Chronological Aging and Telomere Maintenance in Yeast
Source: PLoS Genet. 2011 Aug 25;7(8):e1002250. doi: 10.1371/journal.pgen.1002250 (PMC3161923; doi:10.1371/journal.pgen.1002250)
Supplement: Table S2 — Genomic loci linked to chronological lifespan. (XLS) [file pgen.1002250.s006.xls]

## Sheet: LOD
Table S2: Genomic loci linked to chronological lifespan.
Day	Chromosome	Region	Viability RM	Viability BY	LOD Score
31	9	YIL066C-YILO34W	0.569756	0.637863	2.6
31	13	YML118W-YML083C	0.648358	0.556846	3.5
59	2	YBR072W-YBR092C	0.332048	0.393057	2.8
59	13	YML118W-YML077W	0.3969	0.328904	3.5
59	14	YNL093W-YNL066W	0.332572	0.415831	3.9
100	2	YBR045C-YBR092C	0.178635	0.235115	2.3
100	11	YKL010C-YKR015C	0.185107	0.233702	2.7
100	14	YNL093W-YNL066W	0.178084	0.246846	3.9
