# Supplementary material for: Natural Polymorphism in BUL2 Links Cellular Amino Acid Availability with Chronological Aging and Telomere Maintenance in Yeast
Source: PLoS Genet. 2011 Aug 25;7(8):e1002250. doi: 10.1371/journal.pgen.1002250 (PMC3161923; doi:10.1371/journal.pgen.1002250)
Supplement: Table S3 — BUL2RM-upregulated transcripts overlap with those upregulated by amino acid deprivation, rapamycin treatment and loss of URE2. Transcripts upregulated in the segregants with the RM BUL2 allele and their corresponding expression level in cells undergoing amino acid deprivation, rapamycin treatment, or in ure2Δ mutant cells. (XLS) [file pgen.1002250.s007.xls]

## Sheet: Sheet1
Table S4: Transcripts which were upregulated 1.5-fold or more in ure2Δ cells relative to wildtype cells
Original row	reporterInternalId	reporterID	geneSymbol	chromosome	orf	wt_vs_1wt.raw1	wt_vs_2wt.raw1	wt_vs_3wt.raw1	wt average	wt_vs_1ure2.raw1	wt_vs_2ure2.raw1	wt_vs_3ure2.raw1	ure2 average
1406	1457	YJR026W_01	MEP2	14	YNL142W	-0.0146048	-0.205209	-0.209475	-0.143096	4.11081	5.71248	4.4652	4.76283
6340	6623	YLR359W_01	GAP1	11	YKR039W	-0.122217	-0.0565918	-0.394346	-0.191051	4.47154	6.18257	3.22514	4.62642
3096	3232	YLR340W_01	GDH2	4	YDL215C	-0.114367	-0.188257	-0.108281	-0.136968	3.68912	5.6005	3.34957	4.21306
4996	5235	YHR137W_01		12	YLR089C	0.0178979	0.101134	0.142281	0.0871043	3.37303	3.9336	3.2259	3.51084
1372	1423	YHL040C_01	AGP1	3	YCL025C	0.106699	0.0839066	0.0921135	0.0942396	3.3845	3.94543	2.64892	3.32628
3007	3142	YHR078W_01	MET3	10	YJR010W	-0.150405	-0.156823	-0.00955035	-0.105593	3.10341	3.73898	3.12334	3.32191
1079	1103	YML015C_01	BAT2	10	YJR148W	0.154749	-0.033502	0.0464714	0.055906	3.19694	3.7568	2.40697	3.12023
795	813	YLL039C_01.10	PUT1	12	YLR142W	NaN	0.321992	-0.318414	0.00178902	2.07401	5.07149	1.89492	3.01347
3061	3197	YKR093W_01	PTR2	11	YKR093W	-0.166328	-0.297811	-0.342219	-0.268786	2.84336	2.85262	3.0879	2.92796
6393	6676	YNL176C_01	OPT2	16	YPR194C	-0.753336	-0.992421	-0.379203	-0.70832	2.13316	4.95827	1.61523	2.90222
6220	6502	YGR038CA01	GAT1	6	YFL021W	0.0715948	-0.0512298	0.0302969	0.0168873	2.53623	2.96078	2.85501	2.78401
1775	1858	YJL020C_01	FIT3	15	YOR383C	-0.70706	-0.553978	0.287687	-0.32445	1.94852	3.24966	2.98008	2.72609
4687	4898	YLR247C_01	FIT2	15	YOR382W	-0.448915	-0.245781	0.391082	-0.101205	1.92628	2.87201	2.74906	2.51579
4492	4702	YDR019C_01	ECM17	10	YJR137C	-0.0780466	-0.0988712	0.0812242	-0.0318979	2.46155	2.96258	2.08344	2.50252
5641	5890	YPR035W_01	MET6	5	YER091C	-0.0794183	-0.187983	-0.0781131	-0.115172	2.27538	2.33839	2.42828	2.34735
6217	6499	YGR032W_01	CPS1	10	YJL172W	0.22079	0.232942	-0.0406029	0.13771	2.30297	3.08475	1.56749	2.31841
1633	1712	YBR207W_01	PHO89	2	YBR296C	-0.0293416	0.0148514	-0.0206913	-0.0117272	1.82048	3.43844	1.59356	2.28416
771	789	YPL150W_01	MET10	6	YFR030W	-0.0858462	-0.0644276	0.256078	0.035268	2.01435	3.04333	1.76579	2.27449
4637	4848	YJR047C_01	DAL5	10	YJR152W	-0.361824	-0.197041	NaN	-0.279432	1.46343	3.51956	1.49311	2.1587
6302	6584	YKR092C_01	MET16	16	YPR167C	0.295391	0.0576702	0.19514	0.182734	2.22455	2.67325	1.41966	2.10582
1150	1175	YOR089C_01	CAR1	16	YPL111W	0.209669	0.193788	0.0711998	0.158219	2.16488	2.57985	1.54175	2.09549
1659	1739	YDR164C_01	ARN2	8	YHL047C	-0.245014	-0.170725	0.230485	-0.0617512	1.73302	2.9377	1.61533	2.09535
511	523	YER086W_01	ASP3-3	12	YLR158C	-0.0725481	-0.0573455	-0.00128976	-0.0437278	2.04863	2.17517	1.50763	1.91048
1099	1123	YMR236W_01	SPL2	8	YHR136C	0.0179437	-0.190453	-0.145236	-0.105915	1.63727	1.74629	2.29031	1.89129
291	297	YMR252C_01		6	YFR055W	-0.0624748	0.00617265	0.0213892	-0.0116376	1.92857	2.10124	1.59924	1.87635
4003	4181	YPL175W_01	MEP1	7	YGR121C	NaN	0.153452	0.023652	0.0885519	1.57945	3.02907	0.942753	1.85042
4617	4828	YIL117C_01		9	YIL165C	0.141982	0.0165937	-0.0797458	0.0262765	1.73131	2.33838	1.42213	1.83061
6255	6537	YIL165C_01	ASP3-4	12	YLR160C	-0.0718617	-0.107797	-0.0235293	-0.0677293	1.84398	2.13454	1.49817	1.82556
2843	2950	YMR122WA_01	MET14	11	YKL001C	-0.129309	0.0916413	0.185003	0.0491117	1.60111	2.98173	0.859277	1.81404
5613	5862	YOR328W_01	ASP3-1	12	YLR155C	-0.0619306	-0.0637867	0.201102	0.0251281	1.99345	2.08977	1.33388	1.8057
378	386	YPR145W_01	CAR2	12	YLR438W	0.148183	-0.0558731	0.0817488	0.0580195	1.70542	1.86673	1.83766	1.80327
1459	1511	YLR246W_01	ASP3-2	12	YLR157C	-0.0963027	-0.072902	-0.0409467	-0.0700504	1.92586	2.04628	1.36953	1.78056
3153	3290	YOL058W_01		14	YNL284C-A	-0.401566	-0.286345	0.000865845	-0.229015	1.70417	1.71301	1.6007	1.67263
4738	4949	YNL055C_01	GLN1	16	YPR035W	-0.100037	-0.0937183	-0.064922	-0.0862259	1.70564	1.58034	1.64949	1.64515
31	32	YBR249C_01	ARN1	8	YHL040C	-0.247049	-0.099019	0.111888	-0.0780599	1.22168	2.14402	1.43582	1.6005
842	862	YBR241C_01		16	YPL088W	0.0807136	-0.0473164	0.0591053	0.0308342	1.67297	1.76935	1.31616	1.58616
254	260	YLR164W_01	MET28	9	YIR017C	0.24125	-0.0291872	NaN	0.106032	1.48542	1.73442	1.40737	1.5424
494	506	YDR365WA01	GCV3	1	YAL044C	0.0894932	0.0395366	0.302178	0.143736	1.61848	1.61205	1.31986	1.5168
5397	5644	YGR027WA01	PHO12	8	YHR215W	-0.0188006	-0.224361	0.0279434	-0.0717393	1.4369	1.75246	1.35855	1.51597
2177	2277	YHR042W_01	GPB1	15	YOR371C	-0.275904	-0.124513	0.265623	-0.0449312	1.14608	1.89714	1.47614	1.50645
5626	5875	YPL265W_01	GCV2	13	YMR189W	0.144504	0.245557	0.14927	0.179777	1.17426	2.47412	0.839471	1.49595
6188	6470	YFL021W_01		12	YLR257W	-0.169272	0.00989472	0.0939425	-0.0218116	1.60184	1.5157	1.36377	1.49377
603	619	YJL213W_01	PYC1	7	YGL062W	0.0141123	0.0829629	0.150521	0.0825321	1.29753	1.68047	NaN	1.489
149	153	YGR180C_01	SHM2	12	YLR058C	0.0191003	0.034269	0.10821	0.0538596	1.6395	1.6948	1.0902	1.47483
5943	6196	YLR438W_01	POR1	14	YNL055C	-0.206958	-0.0205866	-0.0286448	-0.0853965	1.34436	1.45474	1.53468	1.4446
384	393	YPR167C_01	TMT1	5	YER175C	0.00950181	-0.013744	NaN	-0.00212109	1.37199	1.77812	1.13873	1.42961
4214	4395	YHR214CC01	ASN1	16	YPR145W	-0.0610877	-0.190544	-0.17853	-0.143387	1.38678	1.36445	1.53053	1.42725
3232	3393	YAR050W_01	PHO11	1	YAR071W	0.0514889	-0.122247	0.0188861	-0.0172907	1.36192	1.59728	1.28693	1.41538
755	773	YOR193W_01		2	YBR043C	0.175628	0.184417	0.0826729	0.147572	1.1573	2.35042	0.703705	1.40381
620	636	YJR046W_01		8	YHR029C	0.0445856	-0.0314761	0.0301641	0.0144245	1.18902	2.1629	0.821994	1.3913
669	686	YLR257W_01	YHM1	4	YDL198C	-0.17297	-0.110687	0.0268944	-0.0855879	1.44368	1.44443	1.1846	1.35757
1706	1788	YFR011C_01	CAN1	5	YEL063C	0.00861703	-0.0283843	-0.0679375	-0.0292349	1.19846	2.08172	0.790659	1.35695
4421	4606	YPR158CC01	UGA1	7	YGR019W	-0.0777904	-0.122861	0.179541	-0.00703667	1.32088	1.40354	1.14215	1.28885
5822	6074	YGR125W_01	SER33	9	YIL074C	0.230436	0.114809	0.216306	0.187184	1.50151	1.5771	0.768292	1.2823
569	582	YGR282C_01	LAP4	11	YKL103C	0.167253	0.0447296	NaN	0.105991	1.17934	1.62	0.990249	1.26319
3617	3786	YPR194C_01	HPA3	5	YEL066W	0.150136	0.00791764	0.196864	0.118306	1.09949	1.75651	0.839978	1.23199
3669	3839	YCL025C_01		13	YMR046C	-0.456162	-0.323668	-0.0282176	-0.269349	1.12798	1.25327	1.27015	1.21714
4565	4776	YGL198W_01	ECM38	12	YLR299W	0.179482	0.0331455	0.0270552	0.0798943	1.18436	1.70736	0.756899	1.2162
4355	4537	YNL294C_01	GCV1	4	YDR019C	0.0736916	-0.00232596	0.16897	0.0801118	1.16457	1.48723	0.947606	1.1998
4683	4894	YLR227WB01	SOM1	5	YEL059C-A	NaN	0.0493913	0.167948	0.108669	1.00487	1.50194	1.02015	1.17565
193	198	YJL127C_01	ADE17	13	YMR120C	0.0256431	0.0404354	0.141488	0.069189	1.31528	1.39965	0.735679	1.1502
3132	3269	YNL101W_01	MMP1	12	YLL061W	0.0176043	0.0371865	-0.0603516	-0.00185359	0.961125	1.49979	0.953341	1.13808
3414	3579	YJL118W_01	ADE3	7	YGR204W	-0.0723733	-0.336377	-0.187323	-0.198691	0.761412	0.987993	1.62258	1.12399
5942	6195	YLR437C_01		15	YOR394W	-0.676986	-0.347278	-0.363491	-0.462585	0.485495	2.06058	0.818604	1.12156
2310	2412	YNL091W_01	HIS4	3	YCL030C	0.226991	0.117257	0.225976	0.190075	1.2811	1.26111	0.763887	1.10203
1382	1433	YIL088C_01	AVT7	9	YIL088C	0.237935	0.243847	0.108302	0.196694	1.30156	1.52459	0.441894	1.08935
3753	3925	YER138WA01		4	YDR210C-C	-0.600027	-0.484614	-0.377677	-0.487439	0.792629	1.06226	1.41129	1.08872
1245	1295	YCR012W_01	ARG1	15	YOL058W	0.0379408	-0.176011	-0.155388	-0.0978192	1.05173	1.27205	0.923262	1.08235
1613	1691	YBR130C_01	ADH5	2	YBR145W	-0.00562412	-0.0649689	-0.0705754	-0.0470561	1.2477	1.26295	0.724551	1.0784
6382	6665	YNL142W_01	PHO8	4	YDR481C	-0.00245025	-0.0274801	0.192698	0.0542558	1.10008	1.21792	0.873912	1.06397
4962	5200	YGR070W_01		12	YLR047C	NaN	-0.0921403	0.00191359	-0.0451134	NaN	1.2702	0.814219	1.04221
3717	3889	YDR350C_01		4	YDR170W-A	-0.449556	-0.333997	-0.0365054	-0.273353	0.858909	1.58773	0.618606	1.02175
4293	4474	YLR155C_01	LAP3	14	YNL239W	-0.0807042	-0.103671	-0.0368813	-0.0737521	0.925817	1.20177	0.878682	1.00209
6280	6562	YJR105W_01	ARG4	8	YHR018C	-0.074049	-0.15931	-0.0902509	-0.10787	1.07368	1.02754	0.889962	0.997059
5406	5653	YHL049C_01	MRPS16	16	YPL013C	-0.280097	-0.0838154	0.204027	-0.0532953	0.618265	1.28685	1.06646	0.990526
5120	5360	YMR203W_01	ADH3	13	YMR083W	0.0899857	0.0289726	0.0944827	0.071147	1.03014	1.51453	0.372337	0.972334
1956	2045	YPL029W_01		4	YDR090C	-0.128416	-0.111969	-0.117676	-0.119354	0.893597	1.29142	0.725158	0.970057
4948	5186	YFR055W_01		7	YGR161C-C	-0.340665	-0.395709	-0.104502	-0.280292	0.843509	0.940556	1.0948	0.959621
903	924	YDR316WB01		12	YLR271W	0.114752	0.187297	0.145098	0.149049	0.695141	1.42128	0.735619	0.950681
2240	2342	YKR099W_01	GDH3	1	YAL062W	0.490248	0.137395	0.252945	0.293529	0.878781	1.36345	0.609025	0.950419
2694	2800	YLR410WB01	MXR1	5	YER042W	0.0756698	0.131674	0.305989	0.171111	0.915884	0.97527	NaN	0.945577
500	512	YDR388W_01	SIT1	5	YEL065W	-0.150546	0.0736634	0.0544106	-0.00749073	0.677452	1.48402	0.656247	0.939241
4128	4309	YDR316WA01	OPI3	10	YJR073C	0.197846	0.136441	0.146652	0.160313	0.817362	1.12257	0.854201	0.931377
3830	4004	YJL212C_01	CPA1	15	YOR303W	-0.0817197	-0.149982	-0.0632776	-0.0983265	0.693843	1.11044	0.979571	0.927952
2825	2932	YPR137CA01		7	YGR038C-A	-0.412017	-0.384246	-0.138006	-0.311423	0.820985	0.902069	1.05586	0.926303
2180	2280	YHR048W_01	CPA2	10	YJR109C	-0.00431565	-0.151591	-0.167325	-0.107744	0.79213	1.23201	0.744034	0.922725
3494	3661	YML028W_01		10	YJR028W	-0.366385	-0.354811	-0.287356	-0.336184	0.724239	0.92296	1.10731	0.918169
2795	2902	YPL019C_01		10	YJR026W	-0.417437	-0.382242	NaN	-0.399839	0.706363	0.935716	1.10492	0.915666
4902	5139	YDR210WC01		4	YDR210C-C	-0.324615	-0.336387	-0.153426	-0.271476	0.706438	0.939948	1.08607	0.910819
2347	2449	YOL103WA01		4	YDR261C-C	-0.312074	-0.339996	-0.143371	-0.265147	0.784257	0.877082	1.05309	0.904811
6284	6566	YJR125C_01	IDP1	4	YDL066W	-0.170628	-0.299454	-0.148955	-0.206346	0.651107	0.822996	1.2374	0.903833
4144	4325	YER037W_01		1	YAR010C	-0.427315	-0.370097	-0.161295	-0.319569	0.782751	0.893192	1.03157	0.902503
1197	1222	YPR158WA01		16	YPR137C-A	-0.353834	-0.362951	-0.125496	-0.280761	0.83926	0.874566	0.99218	0.902002
5525	5772	YMR046C_01		13	YML045W-A	-0.346233	-0.365991	-0.158961	-0.290395	0.735956	0.879998	1.07901	0.898323
989	1011	YHR215W_01		14	YNL054W-A	-0.343807	-0.421973	-0.259426	-0.341735	0.732395	0.922521	1.03786	0.897591
3561	3728	YOR092W_01		7	YGR027W-A	-0.359362	-0.408938	-0.101342	-0.289881	0.925847	0.897292	0.851047	0.891396
348	356	YOR142WA01		12	YLR256W-A	-0.361199	-0.399094	-0.15519	-0.305161	0.74519	0.937455	0.976187	0.886277
5970	6225	YMR219W_01	TIS11	12	YLR136C	-0.161644	0.0144612	0.345689	0.0661688	0.823149	1.46781	0.366893	0.885952
3675	3845	YCL049C_01		15	YOL164W	0.149656	0.0311753	-0.0286862	0.0507152	0.941197	1.28153	0.425863	0.882862
4313	4495	YML040W_01		12	YLR227W-A	-0.394215	-0.383575	-0.273166	-0.350319	0.694765	0.907985	1.03985	0.880868
5386	5632	YGL243W_01	SSU1	16	YPL092W	0.125006	0.037212	-0.11711	0.015036	0.928924	1.37	0.339216	0.87938
1989	2080	YDR210CC_01		16	YPL257W-A	-0.362461	-0.329282	-0.262154	-0.317965	0.702157	0.886718	1.04366	0.877511
4935	5172	YFR006W_01		12	YLR126C	0.386206	0.209466	0.355815	0.317162	0.929223	1.10971	0.593182	0.877371
6111	6392	YCR062W_01	MFA1	4	YDR461W	0.250327	0.1023	0.0658786	0.139502	0.917729	1.2023	0.506621	0.875551
1455	1507	YLR227WA01	MET22	15	YOL064C	0.0835184	0.0236363	-0.062288	0.0149556	0.969532	0.910519	0.743033	0.874361
75	78	YDR261CC01		4	YDR365W-A	-0.444991	-0.369728	-0.167699	-0.327473	0.840503	0.818125	0.962671	0.873766
6299	6581	YKR086W_01		13	YMR088C	-0.0602947	0.0432994	0.00764087	-0.00311817	1.0363	1.20373	0.369252	0.869762
1067	1090	YLR157CA01		4	YDR098C-A	-0.326702	-0.398069	-0.151431	-0.292067	0.754501	0.881613	0.967252	0.867789
3785	3958	YGR251W_01	DIP5	16	YPL265W	-0.0903913	0.0095628	-0.171207	-0.084012	0.64097	1.79108	0.17	0.867351
4644	4855	YJR073C_01		15	YOR302W	-0.0597334	-0.128647	0.0919873	-0.032131	0.876369	1.04767	0.665206	0.863082
1535	1589	YOL037C_01		15	YOL103W-A	-0.40533	-0.383792	-0.167107	-0.318743	0.775386	0.868167	0.892112	0.845222
3896	4071	YLR256WA01		13	YMR051C	-0.350442	-0.415003	-0.0954671	-0.286971	0.685218	0.93689	0.902089	0.841399
4163	4344	YGL062W_01	WTM1	15	YOR230W	0.0524132	0.00868439	-0.0330075	0.00936335	0.862563	0.984776	0.669366	0.838902
310	318	YNL284CA01		15	YOR142W-A	-0.395306	-0.370714	-0.18377	-0.316597	0.760334	0.836462	0.917726	0.838174
2170	2270	YHR018C_01		16	YPR158W-A	-0.395403	-0.401771	-0.200314	-0.332496	0.729493	0.817824	0.959435	0.835584
2362	2464	YOR285W_01		12	YLR157C-A	-0.372426	-0.384332	-0.250139	-0.335632	0.776776	0.757952	0.967955	0.834228
514	526	YER091C_01	HIS3	15	YOR202W	-0.0290021	-0.0928183	-0.0497606	-0.0571937	0.858623	0.796397	0.830079	0.828366
3909	4084	YML111W_01	ISU2	15	YOR226C	0.0650583	-0.0565238	0.230947	0.0798271	0.863329	0.966325	0.639166	0.82294
2383	2485	YPL250C_01		5	YER159C-A	-0.39235	-0.382303	-0.101026	-0.291893	0.749533	0.90883	0.809224	0.822529
3872	4046	YKR050W_01	BDH1	1	YAL060W	-0.234799	-0.114377	0.148026	-0.0670499	0.987106	0.801216	0.653124	0.813815
285	291	YMR228W_01	HAT1	16	YPL001W	-0.138401	-0.00508062	-0.0166355	-0.0533722	0.523305	1.21888	0.690749	0.810977
3752	3924	YER137CA01		13	YML040W	-0.31835	-0.308926	-0.0950211	-0.240766	0.681404	0.754542	0.98287	0.806272
2987	3122	YHR006W_01	ZRT1	7	YGL255W	-0.201981	-0.0775342	-0.0923502	-0.123955	0.642764	1.25731	0.512578	0.804216
1829	1914	YLR025W_01	PHO5	2	YBR093C	-0.0915598	-0.0928341	-0.04256	-0.0756513	0.851907	0.514885	1.04346	0.803418
6290	6572	YJR148W_01		2	YBR012W-A	-0.412904	-0.331118	-0.0634704	-0.269164	0.711192	0.892024	NaN	0.801608
2444	2547	YAL060W_01		12	YLR179C	-0.0365071	-0.0793358	-0.0690217	-0.0616215	0.609157	0.861618	0.925961	0.798912
4778	4989	YOR202W_01		8	YHR214C-C	-0.328118	-0.314189	-0.258531	-0.30028	0.758273	0.793011	0.845386	0.79889
4149	4330	YER056C_01		12	YLR410W-B	-0.128458	-0.223049	-0.0934552	-0.148321	0.601769	0.843681	0.944301	0.796584
5673	5922	YAL012W_01	LSC2	7	YGR244C	0.0645458	0.0850095	0.274554	0.14137	0.865404	1.02521	0.499066	0.796561
4912	5149	YDR530C_01	BNA3	10	YJL060W	0.0196654	-0.0431076	-0.0245106	-0.0159843	0.80172	1.05012	0.533579	0.79514
3894	4069	YLR241W_01		11	YKL086W	0.229747	-0.225792	NaN	0.0019773	0.576818	0.93928	0.861943	0.79268
4299	4481	YLR179C_01		4	YDR316W-A	-0.395212	-0.349828	-0.069418	-0.271486	NaN	0.852383	0.726695	0.789539
3676	3846	YCL051W_01	CPT1	14	YNL130C	0.404898	0.347655	-0.120557	0.210665	0.821503	0.999597	0.539517	0.786872
2760	2867	YOL158C_01	ENB1	15	YOL158C	-0.110893	0.0918644	0.204055	0.0616755	0.59289	1.28717	0.474209	0.784757
2786	2893	YOR371C_01		15	YOL019W	-0.2148	-0.214718	0.188556	-0.0803205	0.755535	0.699234	0.897967	0.784245
2943	3077	YFL002WA01	AVT4	14	YNL101W	-0.063229	-0.00930142	0.0726303	3.3309e-05	0.735645	1.0762	0.528862	0.780236
1373	1424	YHL042W_01	FCY2	5	YER056C	-0.0556799	-0.0108172	0.0248979	-0.0138664	0.827854	0.91191	0.576127	0.771964
1177	1202	YPL088W_01		5	YER137C-A	-0.46002	-0.403204	-0.178213	-0.347146	0.736312	0.864758	0.714742	0.771937
5	5	YAR010C_01	ARO9	8	YHR137W	0.0766113	0.0466663	-0.0999635	0.00777134	0.849044	0.637333	0.823177	0.769851
1719	1801	YGL001C_01		7	YGR161C-D	0.0630035	0.17033	0.0214745	0.0849359	0.704504	1.22469	0.372297	0.767163
4594	4805	YHL019C_01	HIS5	9	YIL116W	0.0655341	0.0858517	0.202532	0.117973	1.09588	0.970698	0.230692	0.765758
5863	6115	YJL060W_01		4	YDR210W-B	-0.143657	-0.186273	-0.133104	-0.154345	0.540844	0.805817	0.936348	0.761003
3401	3566	YIL003W_01		2	YBR012W-B	0.0583162	0.16379	0.212152	0.144753	0.726726	1.22353	0.322364	0.757541
2745	2852	YNL239W_01	TSA1	13	YML028W	0.160671	0.0526178	-0.0805888	0.0442333	0.635956	0.755227	0.845495	0.745559
6420	6704	YOR274W_01	SNZ1	13	YMR096W	-0.106664	-0.209856	-0.217139	-0.177886	0.554835	1.19982	0.473788	0.742816
491	503	YDR349C_01	ISU1	16	YPL135W	-0.205966	-0.0827474	0.28201	-0.00223446	0.803967	0.732793	0.680642	0.739134
6430	6714	YOR316C_01		12	YLL055W	-0.0790676	-0.0369457	0.0687132	-0.0157667	0.767331	0.976228	0.471206	0.738255
5625	5874	YPL263C_01		12	YLR035C-A	0.157569	0.180226	0.249318	0.195704	0.702658	1.15923	0.350431	0.737439
1452	1504	YLR222C_01	COT1	15	YOR316C	-0.121392	-0.0980442	-0.0114519	-0.0769626	0.361609	0.902064	0.947751	0.737142
5066	5306	YLR047C_01	ENA1	4	YDR040C	0.183585	0.100621	0.0401823	0.108129	0.549543	1.12064	0.536686	0.735624
1190	1215	YPL138C_01	UBI4	12	YLL039C	0.306742	0.1443	0.28961	0.246884	0.811453	1.09767	0.295979	0.735036
3553	3720	YNR013C_01	PRM1	14	YNL279W	0.127435	0.108006	0.00124462	0.0788952	0.557709	1.31558	0.314376	0.729222
553	566	YGL213C_01		15	YOR192C-B	-0.0855509	-0.226549	-0.180783	-0.164294	0.496525	0.77164	0.911429	0.726531
1215	1264	YBL091CA01	ENA2	4	YDR039C	0.186448	0.138041	0.162573	0.162354	0.639621	1.06339	0.464147	0.722387
4495	4705	YDR034CD01		15	YOR343W-B	-0.0968291	-0.22109	-0.116826	-0.144915	0.547356	0.773635	0.844985	0.721992
4359	4541	YNL314W_01		4	YDR034C-D	-0.0975623	-0.13341	-0.14255	-0.124507	0.512669	0.786979	0.853537	0.717729
4474	4684	YCR017C_01	FLO1	1	YAR050W	0.00239614	-0.0115366	-0.0435934	-0.0175779	0.672367	0.757184	NaN	0.714776
474	485	YDR008C_01	NPR1	14	YNL183C	-0.0945995	-0.318119	0.119185	-0.0978445	0.65305	0.726267	0.757666	0.712328
4961	5199	YGR068C_01	TFC6	4	YDR362C	0.169899	0.123654	0.135401	0.142985	0.532784	1.12891	0.474465	0.712053
2152	2252	YGR019W_01		16	YPR158C-C	-0.339315	-0.351423	-0.131046	-0.273928	0.651151	0.716589	0.75773	0.70849
1478	1530	YML123C_01	HMF1	5	YER057C	-0.141317	-0.0387053	0.12954	-0.0168272	0.776533	0.561181	0.771274	0.702996
587	601	YIL074C_01	NCE103	14	YNL036W	-0.246266	0.0151549	0.28947	0.019453	0.784175	0.813214	0.488401	0.695263
2387	2489	YPL268W_01	PDB1	2	YBR221C	-0.107874	-0.190808	-0.180276	-0.159653	0.554303	0.623945	0.90048	0.692909
2415	2518	YLL039C_01.16	UBI4	12	YLL039C	0.336911	0.249198	0.179845	0.255318	0.813696	0.999235	0.265783	0.692905
3580	3748	YPL054W_01	PDR11	9	YIL013C	0.192909	0.0287671	0.240141	0.153939	0.652857	0.93789	0.478165	0.689637
3917	4092	YMR005W_01	ADE12	14	YNL220W	0.117558	-0.00204409	0.0424449	0.0526531	0.856517	0.788624	0.409091	0.684744
1675	1755	YDR214W_01	PLB1	13	YMR008C	-0.103861	-0.145382	-0.0136746	-0.0876391	0.667331	0.813766	0.557986	0.679694
4614	4825	YIL111W_01		13	YMR253C	-0.0271299	NaN	-0.034021	-0.0305755	0.587842	0.806458	0.644159	0.679486
839	859	YBR235W_01		4	YDR365W-B	-0.0870706	-0.177849	-0.162133	-0.142351	0.503509	0.713347	0.815865	0.677574
476	488	YDR026C_01		13	YMR050C	0.133493	0.172108	0.121387	0.142329	0.70313	1.11939	0.201368	0.674629
1020	1043	YJL185C_01	ICY1	13	YMR195W	0.173761	0.0175654	-0.0248623	0.0554879	0.763202	1.09655	0.15648	0.672076
1942	2031	YOR359W_01	MET1	11	YKR069W	-0.233667	-0.259935	-0.146409	-0.213337	0.564049	0.973662	0.471947	0.669886
1206	1231	YPR199C_01		5	YER138W-A	-0.0135641	-0.155599	-0.0666921	-0.0786183	0.472222	0.781009	0.747493	0.666908
5346	5592	YDR483W_01	SAM2	4	YDR502C	-0.0485814	0.00261194	0.155581	0.036537	0.606891	1.03129	0.358134	0.665438
3025	3161	YIR034C_01		2	YBL005W-A	-0.189588	-0.0368808	0.0460384	-0.0601434	0.799396	0.960132	0.224195	0.661241
2551	2656	YFR044C_01		4	YDR098C-B	-0.0123259	-0.0828641	-0.00553296	-0.0335743	0.473783	0.817233	0.687871	0.659629
2932	3066	YDR502C_01	FCY22	5	YER060W-A	0.0480233	0.0749218	0.00164751	0.0415309	0.621987	0.975347	0.37712	0.658151
5320	5565	YDR098CA01	LEU4	14	YNL104C	-0.0910911	-0.123182	0.0111662	-0.0677023	0.563291	0.650555	0.756416	0.656754
1929	2017	YOR027W_01	ANB1	10	YJR047C	0.295137	0.329637	0.197309	0.274028	0.70603	0.884574	0.374795	0.655133
1954	2043	YPL013C_01	PLC1	16	YPL268W	-0.294209	-0.279768	-0.258121	-0.277366	0.34362	0.857981	0.7573	0.652967
2225	2327	YJR137C_01	PHM8	5	YER037W	-0.0802989	-0.058647	-0.0248474	-0.0545977	0.676551	0.712205	0.557512	0.648756
4112	4293	YDR261WB01	PDA1	5	YER178W	-0.0167083	-0.0846674	-0.00950716	-0.0369609	0.590384	0.814817	0.540864	0.648688
1765	1848	YHR136C_01		4	YDR476C	-0.135914	-0.0803735	0.0488818	-0.0558018	0.505189	0.664278	0.758721	0.642729
2336	2438	YOL070C_01		4	YDR261W-B	-0.129883	-0.13412	-0.0356764	-0.0998934	0.474615	0.582179	0.861373	0.639389
1895	1980	YNL183C_01		2	YBL101W-B	-0.118016	-0.179244	-0.104076	-0.133779	0.461607	0.679423	0.766921	0.635984
3330	3494	YER042W_01	PHO84	13	YML123C	-0.120088	-0.16052	-0.139571	-0.14006	0.731951	0.709091	0.466902	0.635981
4508	4718	YDR356W_01	FRE6	12	YLL051C	-0.159558	-0.0755986	0.351459	0.0387676	0.530046	0.695584	0.678762	0.634798
3340	3504	YER069W_01		4	YDR210C-D	-0.0986341	-0.0212392	0.0543791	-0.0218314	0.414534	0.734097	0.748816	0.632483
4932	5169	YEL059CA01		13	YMR244C-A	-0.00618112	0.0373603	0.349459	0.126879	0.620999	0.710595	0.544764	0.625453
1114	1139	YMR291W_01	SRP40	11	YKR092C	-0.183079	-0.086112	-0.135896	-0.135029	0.498319	0.383491	0.98535	0.622387
3496	3663	YML045W_01	TPN1	7	YGL186C	-0.00975032	0.0389495	0.0762718	0.035157	0.730216	0.915336	0.212772	0.619441
181	186	YIL013C_01	ARO10	4	YDR380W	-0.179357	-0.230604	-0.0484783	-0.152813	0.864783	0.27125	0.71687	0.617634
1773	1856	YHR162W_01		7	YGR161W-B	-0.0670888	-0.010249	0.153339	0.0253336	0.3544	0.707123	0.76919	0.610238
3892	4067	YLR237W_01	THI7	12	YLR237W	-0.108426	-0.0470744	-0.213179	-0.122893	0.338143	1.14527	0.329994	0.60447
434	444	YBL111C_01	UBI4	12	YLL039C	0.228622	0.128033	0.186029	0.180895	0.65236	0.930573	0.215874	0.599602
711	729	YNL040W_01	GFD1	13	YMR255W	-0.0669635	0.040476	0.347418	0.106977	0.564641	0.630947	0.59532	0.596969
4459	4669	YCL033C_01	FLO5	8	YHR211W	-0.0143582	0.0813791	0.0258903	0.0309704	0.404058	1.10817	0.270836	0.594355
1404	1455	YJR010W_01		15	YOR285W	0.062358	0.00679055	0.0781946	0.0491144	0.53161	0.620498	0.627013	0.59304
6435	6719	YOR338W_01	UBI4	12	YLL039C	0.23457	0.14582	0.257953	0.212781	0.576273	0.911566	0.290122	0.592654
879	900	YDL198C_01		14	YNL217W	-0.11147	-0.0485419	0.0191909	-0.0469402	0.676202	0.543426	0.545305	0.588311
3981	4158	YOR192CB01	MEP3	16	YPR138C	-0.0859547	-0.0642414	0.15528	0.00169478	0.509527	0.629795	0.60485	0.581391
3171	3308	YOL128C_01	ILV6	3	YCL009C	-0.254971	-0.238014	-0.0811759	-0.191387	0.449441	0.451347	0.836057	0.578949
2022	2116	YLL039C_01.5	UBI4	12	YLL039C	0.152157	0.100243	0.0228842	0.0917615	0.70672	0.923447	0.10434	0.578169
3351	3515	YGL072C_01		4	YDR352W	0.0953925	0.0325408	0.24784	0.125258	0.61957	0.606717	0.506099	0.577462
4357	4539	YNL310C_01		10	YJL213W	-0.0632208	-0.19571	0.00421258	-0.0849062	0.483243	0.984267	0.252041	0.573184
87	90	YDR306C_01		8	YHL042W	-0.262968	-0.218997	-0.184119	-0.222028	0.374463	0.834057	0.501714	0.570078
4720	4931	YMR042W_01		16	YPL250C	0.0268621	0.063042	-0.13428	-0.014792	0.563745	0.564471	0.566102	0.564773
1510	1562	YNL054WB01		12	YLR227W-B	-0.117414	-0.0321753	0.0901942	-0.0197985	0.377485	0.667284	0.646078	0.563616
