# Supplementary material for: Natural Polymorphism in BUL2 Links Cellular Amino Acid Availability with Chronological Aging and Telomere Maintenance in Yeast
Source: PLoS Genet. 2011 Aug 25;7(8):e1002250. doi: 10.1371/journal.pgen.1002250 (PMC3161923; doi:10.1371/journal.pgen.1002250)
Supplement: Table S4 — ure2Δ transcript dataset. Transcripts which were upregulated 1.5-fold or more in ure2Δ cells relative to wildtype cells. The abundance of each transcript is presented as a log2 ratio relative to wildtype expression. (XLS) [file pgen.1002250.s008.xls]

## Sheet: Sheet1
Table S3: BUL2RM-upregulated transcripts overlap with those upregulated by amino acid deprivation, rapamycin treatment and loss of URE2.
Transcript	ORF	Transcript expression in BUL2RM segregants vs. BUL2BY segregants	Transcript in BUL2RM segregants vs. BUL2BY segregants (p-value)	expression in cells deprived of amino acids (60 min) (Hardwick et al. 1999)	expression in cells treated with rapamycin (60 min) (Hardwick et al. 1999)	expression in ure2Δ cells
BAT2	YJR148W	1.42465	2.52093e-06	2.4399	3.25631	8.69529
GCV3	YAL044C	1.26438	8.87786e-06	1.49232	1.01197	2.86155
GCV2	YMR189W	1.26438	8.87786e-06	3.19257	1.98433	2.8205
SHM2	YLR058C	1.25502	0.000712821	4.01417	0.535312	2.77951
GCV1	YDR019C	1.40689	0.00010659	2.93022	1.24513	2.29708
ADE17	YMR120C	1.52805	2.41564e-05	2.51545	0.881859	2.21945
DIP5	YPL265W	1.312	1.54527e-05	2.51785	2.79163	1.82431
ZRT1	YGL255W	1.84204	6.02936e-05	0.188341	2.69881	1.7462
	YHR162W	1.27492	6.42253e-05	6.04496	1.47585	1.52651
	YJL213W	1.87288	2.05829e-05	1.70827	1.44658	1.4878
ZRT3	YKL175W	1.36149	1.60009e-06	0.461956	1.0268	1.30639
UBA4	YHR111W	1.43943	1.02751e-08	1.21221	1.40039	1.18918
ADE4	YMR300C	1.16965	0.000100484	2.38605	1.10657	1.05743
ILV5	YLR355C	1.46876	2.43571e-07	1.5131	0.312296	1.05541
ZRG17	YNR039C	1.11865	0.000120958	1.0295	0.823251	1.01487
ZAP1	YJL056C	1.39718	5.16238e-05	na	na	0.980639
WAR1	YML076C	1.07971	0.00230637	1.20959	1.31033	0.914834
CHA1	YCL064C	1.83386	1.481e-10	1.41796	3.85525	0.415597
	YBL029W	1.11335	0.00417449	1.3228	0.96853	na
